# Supplementary material for: Improved Flotation Separation of Scheelite from Calcite by Sulfomethylated Kraft Lignin
Source: Materials (Basel). 2023 Jun 29;16(13):4690. doi: 10.3390/ma16134690 (PMC10342449; doi:10.3390/ma16134690)
Supplement: Supplementary file 1 [file materials-16-04690-s001.zip]

Archive with 1 entries (1 files):
- materials-2439175-supplementary.pdf
